# Supplementary material for: Paclitaxel-Containing Extract Exerts Anti-Cancer Activity through Oral Administration in A549-Xenografted BALB/C Nude Mice: Synergistic Effect between Paclitaxel and Flavonoids or Lignoids
Source: Evid Based Complement Alternat Med. 2022 Apr 25;2022:3648175. doi: 10.1155/2022/3648175 (PMC9060980; doi:10.1155/2022/3648175)
Supplement: Supplementary Materials — Data are available in the supplement file. [file 3648175.f1.zip]

Archive with 11 entries (11 files):
- 3648175.f1/Figure 1 HDS-1 (1).docx
- 3648175.f1/Figure 1 HDS-2 (1).pdf
- 3648175.f1/Figure 1 HDS-3 (1).pdf
- 3648175.f1/Figure 2-4 and Table 3 in vivo experiment data (1).pdf
- 3648175.f1/Figure 2-4 and Table 3 in vivo experiment data-2 (1).pdf
- 3648175.f1/Figure 2-4 and Table 3 in vivo experiment data-3 (1).pdf
- 3648175.f1/Figure 5 and Table 4 in Caco-2 permeability experiment (1).pdf
- 3648175.f1/Figure 6  MDCK-MDR1 experiment (1).pdf
- 3648175.f1/Figure 7 MTT in A549 (1).pdf
- 3648175.f1/Figure 8 WB image (1).pdf
- 3648175.f1/Figure 9 data.pdf
